# Supplementary material for: A Sunken Ship of the Desert at the River Danube in Tulln, Austria
Source: PLoS One. 2015 Apr 1;10(4):e0121235. doi: 10.1371/journal.pone.0121235 (PMC4382051; doi:10.1371/journal.pone.0121235)
Supplement: S1 Table — (XLSX) [file pone.0121235.s001.xlsx]

## Sheet: Tabelle1
		HS	DHA	KLC	GLP	LG	BG
Scapula	right	437	454	85.8	121.5	77	71.2
	left			83.3	120.5	76.6	67.4
		A*/GL	A/GLl	GL	GLl	GLC	PL	Bp	BFp	BC 1	KD	UD	Bd	BFd	HT	BT	BTm 2	DTm 3	BTl 4	DTl 5	LO	TPA	KTO
Humerus	right			434	421	412		119.9		85.4	56.2	188	103.9		69.2	85.8
	left			433	422	414		118.8		88.7	54.3	184	105.8		68.7	88.1
Antebrachium	right	611	593	540	510		517	102.6	87.8		55.3	156	105.5	85.6							91	88.8	78.8
	left	613		542				102.7	87		54.5	156
Metacarpus	right			365				77.2			41.5	130	105.4				46	46.5	49.6	47
	left			367							41.2	128	105.6				46.6	47	49.1	45.4
		GL	GLl	Bp	GB	Tp	TC	KD	UD	Bd	BCm 6	Td	BFOm 7	BTm 2	DTm 3	BTl 4	DTl 5	*A - Os Antebrachium
Femur	right	548	542	138.8			61.1	47.7	150		41							1 Breadth Caput humeri
	left	547	536	139.4			62.1	45.7	150	121.2	40.3							2 Greatest Breadth medial at trochlea
Patella	right	89.4			40.4													3 Greatest depth medial at trochlea
	left	90.8			40.4													4 Greatest Breadth lateral at trochlea
Tibia	right	485	434	122.2				52.7	142	91.1		52.6	23.3					5 Greatest depth lateral at trochlea
	left	486	432	122.8				51.2	140	90.3		52.3	22.7					6 Least Breadth Condylus medialis
Calcaneus	right	152.2			57													7 Breadth Facies articularis of Os maleolare
Metatarsus	right	386		67				35.3		87.2				39.3	40.2	40.2	41.2
	left	379		65.1		50.1		33.7	112	89.3				41.5	41.1	39.8	40.6
