# Supplementary material for: A Sunken Ship of the Desert at the River Danube in Tulln, Austria
Source: PLoS One. 2015 Apr 1;10(4):e0121235. doi: 10.1371/journal.pone.0121235 (PMC4382051; doi:10.1371/journal.pone.0121235)
Supplement: S2 Table — (XLSX) [file pone.0121235.s002.xlsx]

## Sheet: Tabelle1
		GLl	GLm	Tl	Tm	Bd
Talus	right	80.8	73.2	44.1	41.7	53.6
		GL	Bp	Tp	KD	Bd
P.prox.ant.peri.	right	111.9	49.4	38.2	24.8	42.6
	left	109.2	48.6	38.2	24.4	44.3
P.prox.ant.med.	right	107.5	45.4	38.3	23.8	42.3
	left	108.8	46.5	38.2	23.4	41.9
P.prox.post.peri.	right	96.5	41.6	32.9	22	35.9
	left	98.3	40.8	33.7	21.4	36.9
P.prox.post.med	right	95.8	40.1	32.6	21.8	36.4
	left	100.6	40.6	33.8	21.5	37.1
P.med.ant.peri.	right	71.4	35.9	29.7
	left	71.7		29
P.med.ant.med.	right	70	35.9	29.5
	left	69.6	36	29.6
P.med.post.peri.	right	68.2	32.4	26.8
	left	68.3	32.7	25.4
P.med.post.med.	right	64.2	32.2	24.8
	left	63.4	31.8	26.6
