# Supplementary material for: A Sunken Ship of the Desert at the River Danube in Tulln, Austria
Source: PLoS One. 2015 Apr 1;10(4):e0121235. doi: 10.1371/journal.pone.0121235 (PMC4382051; doi:10.1371/journal.pone.0121235)
Supplement: S3 Table — (XLSX) [file pone.0121235.s003.xlsx]

## Sheet: Tabelle1
	GB	GL	GLF	LAd	LCDe	LAPa	LPs	KBW	H	GLPa	PL	BPacr	BFcr	HFcr	BFcd	HFcd	BPacd
Atlas	135.3	124.9	102.8	67.8					75.7				97.3	88.7
Axis					215.9	174.5	141.9	42.7	122.7				93.1				70
Vertebra cervicalis 3										209	179.2	81.4	52.4	41.2	60	47.1	74.3
Vertebra cervicalis 4										202.7	171.9	88.6	60.5	41	68.9	51.8	84.5
Vertebra cervicalis 5										201.3	164	95.7	65.9	46.4	74.4	56.7	88.1
Vertebra cervicalis 6										190.2
Vertebra cervicalis 7										149.9	112.9	107.1	78.1	54.1	95.4
Vertebra thoracalis 1									246	119.3	79	97.4	48.8	57.5	58.7	56.1	44
Vertebra thoracalis 2										99.2	74	50.5	68.2	53.8	53.7	55.6	41.5
Vertebra thoracalis 3										103		45.7			60	56.6	43.5
Vertebra thoracalis 4										102.2	68	46.5	60.4	53.7	55	54.1	41.5
Vertebra thoracalis 5										99	72	43.3	62.1	53.3	53.5	56.1	42
Vertebra thoracalis 6									280	103.3	72	41.5	49.4	56.1	58.9	54.2	45.6
Vertebra thoracalis 7										99.8	67	42.9	51.6	54.3	54	55	38.5
Vertebra thoracalis 8									240	96.1	66	40.7	50.2	54.8	51.4	49.7	33
Vertebra thoracalis 9									228	88.5	68	31.4	48.3	49	51.5	44.1	36.3
Vertebra thoracalis 10									222	88.7	68		50	45.1	50.1	43.4	41.8
Vertebra thoracalis 11									210	99	68	47.4	50.9	42.9	54.1	40.1	30.8
Vertebra thoracalis 12										98.7	70	47.6	52.2	39.9	59.2	38.1	27.3
Vertebra limbalis 1									182.2	110.1	77.1	54.5	62.3	39	55.5	40.1	36.1
Vertebra limbalis 2									175.1	116.9	76	53.9	56.3	40.9	60.3	41.3	32.4
Vertebra limbalis 3										113.1	77.4	62.6	56.6	43.5	61.5	44	36.3
Vertebra limbalis 4										117.3	76.2	69.2	57.3	44	62.7	44.5	44.2
Vertebra limbalis 5										114.3	72.7	80	61.1	42.4	65.6	41.4	44.8
Vertebra limbalis 6										109.9	70.9	86	63	40.5	69.9	42.8	53
Vertebra limbalis 7									132.1	98	63.6	104	69.6	44.5	70.9	43.1	65.9
